# Supplementary material for: Staff Resources in Public and Private Hospitals and Their Implication for Medical Practice: A French Study of Caesareans
Source: Healthcare (Basel). 2024 May 14;12(10):1007. doi: 10.3390/healthcare12101007 (PMC11120882; doi:10.3390/healthcare12101007)
Supplement: Supplementary file 1 [file healthcare-12-01007-s001.zip]

Archive with 1 entries (1 files):
- healthcare-2951222-supplementary.pdf
